# Supplementary material for: Assessment of COVID-19 preparedness response plan on higher education students simulation of WHO intra-action review in Egypt
Source: Sci Rep. 2023 Jan 13;13:741. doi: 10.1038/s41598-023-27713-1 (PMC9839230; doi:10.1038/s41598-023-27713-1)
Supplement: Supplementary file 2 — Supplementary Information 2. [file 41598_2023_27713_MOESM2_ESM.xlsx]

## Sheet: Instructions
	COUNTRY COVID-19 INTRA-ACTION REVIEW (IAR): TRIGGER QUESTION DATABASE, 23 July 2020 Important Note This trigger question database is a resource file with an extensive list of questions organized by nine pillars and "other possible topics and cross-cutting issues" (refer to the table below). During the IAR planning phase, the facilitators should prepare and select relevant questions to stimulate r…
	Additional tips
	i.	IARs should be conducted in the spirit of continual collective learning across different sectors to identify gaps for improvement and sustain best practices.
	ii.	It is up to an individual country’s judgement to decide on reviewing only a single pillar or a combination of different pillars.
	iii.	Countries are encouraged to adapt the public health response pillars provided and propose other pillars as needed to their specific context.
	iv.	Countries are encouraged to adapt the trigger questions provided and develop more questions that are relevant to their specific context.
	v.	It is important to maintain an impartial perspective and use open-ended questions to guide the discussion.
	vi.	An abbreviation tab is available for your reference.
	Disclaimer: This database of trigger questions is not meant to be exhaustive nor cover every aspect of the COVID-19 response the country may wish to review.
	No.	Public Health Response Pillars			Description
	1	Country-level coordination, planning and monitoring			To review the operational, tactical and strategic coordination of the response, including the activation and operations of an incident management system (IMS) and the emergency operations centre (EOC) for decision making, management and quick intervention. In addition, to review the functioning of procedures and platforms for coordination with various health and non-health sectors of the governme…
	2	Risk communication and community engagement			To review the functioning of risk communication and community engagement plans, in terms of available resources, staff and coordination during the response. In addition, to review the effectiveness of existing plans for public communication in terms of frequency and mode of delivering public statements, the designation of spokesperson, the use of various forms of media and multiple languages (if …
	3	Surveillance, case investigation and contact tracing			To review the functioning of the surveillance and early warning system to timely collect, analyse and interpret signals; to diffuse information to decision-makers and to trigger appropriate response action. In addition, to review the operations of the Rapid Response Team, including its activation, composition and training required to effectively conduct case investigation, contact tracing and con…
	4	Points of entry			To review the functioning of IHR core capacities and public health measures implemented at designated points of entry, including international airports, ports and ground crossings to prevent the international spread of infectious diseases including COVID-19. In addition, to review any established or improvised bilateral or multilateral agreements with neighbouring countries, public health emergen…
	5	National laboratory system			To review the functioning of the National Laboratory System to provide timely confirmation of COVID-19 cases in the country, including the collection and safe transportation of specimens to national and international reference laboratories, as necessary. In addition, to review the sharing of specimens with laboratory networks for phylogenetic analysis of the SARS-CoV-2 genome.
	6	Infection prevention and control			To review infection prevention and control measures implemented in diverse settings with suspected or confirmed COVID-19 cases, including but not limited to healthcare facilities, workplaces, public transportation, entertainment facilities, airline, cruise vessels and other locations where people may gather in close proximity (particularly if community spread is already present). In addition, to …
	7	Case management and knowledge sharing about innovations and the latest research			To review actions taken to manage and care for cases, manage fatalities, as well as to share clinical information regarding cases. In addition, to review how clinicians were involved and connected to the latest innovation, clinical trials, and other research to identify the effective treatment for COVID-19 patients.
	8	Operational support and logistics in the management of supply chains and the workforce			To review the availability, distribution and dissemination of national and subnational stockpiles for a timely and effective response, as well as the procedures for national and international procurement, including customs arrangements and service contracting. In addition, to review the capacity to timely increase human, material and financial resources and to safely deploy human resources, effic…
	9	Maintaining essential health services during the COVID-19 outbreak			To review the availability and access to essential health services such as management and treatment of chronic illnesses, antenatal and midwifery service, routine vaccination. In addition, to review contingency measures implemented to maintain these essential health services and the effectiveness of these temporary measures.
	10	Other possible topics and cross-cutting issues			To review other possible topics that were relevant in the COVID-19 outbreak response not covered in the other pillars. These topics may include but are not limited to: gender, equity and human rights, safety and security; protection of vulnerable populations in long-term care homes, mental health facilities, and prisons; personal livelihood and government payouts; and the “new normal” of resuming…
	© World Health Organization 2020. Some rights reserved. This work is available under the CC BY-NC-SA 3.0 IGO licence.
	WHO reference numbers: WHO/2019-nCoV/Country_IAR/templates/trigger_questions/2020.1

## Sheet: List of Abbreviations
	List of Abbreviations
	AIDS	Acquired immunodeficiency syndrome
	ARI	Acute respiratory infection
	CDC	Centers for Disease Control and Prevention
	COVID-19	Coronavirus disease
	EMT	Emergency medical team
	EOC	Emergency operation centre
	GISRS	Global Influenza Surveillance and Response System
	GOARN	Global Outbreak Alert and Response Network
	HIV	Human immunodeficiency virus
	IAR	Intra-Action Review
	ICU	Intensive care unit
	IDSR	Integrated Disease Surveillance and Response
	IGO	Inter-governmental organization
	IHR	International Health Regulations (2005)
	ILI	Influenza-like illness
	IMS	incident management system
	IPC	Infection prevention and control
	IT	Information technology
	JEE	Joint External Evaluation
	MH	Mental health
	NGO	Non-governmental organization
	PoE	Points of entry
	PPE	Personal protective equipment
	RCCE	Risk communication and community engagement
	RRT	Rapid response team
	SARI	Severe acute respiratory illness
	SARS-CoV-2	Severe acute respiratory syndrome coronavirus 2
	SGBV	Sexual and gender-based violence
	SOP	Standard operating procedure
	SPAR	State Parties Annual Reporting
	TAT	Turnaround time
	UN	United Nations
	WASH	Water, sanitation and hygiene
	WHO	World Health Organization
	© World Health Organization 2020. Some rights reserved. This work is available under the CC BY-NC-SA 3.0 IGO licence.
	WHO reference numbers: WHO/2019-nCoV/Country_IAR/templates/trigger_questions/2020.1

## Sheet: 1. Country-level coordination
	1. Country-level coordination, planning and monitoring
	Description: To review the operational, tactical and strategic coordination of the response, including the activation and operations of an incident management system (IMS) and the emergency operations centre (EOC) for decision making, management and quick intervention. In addition, to review the functioning of procedures and platforms for coordination with various health and non-health sectors of…
	Trigger questions			Relevance for this IAR
	1.1 Document existing systems in place	1.1.1	What were the operational coordination mechanisms for health emergencies (e.g., EOC) within the Ministry of Health and other relevant ministries?	Please select one
		1.1.2	How was the coordination with different health and non-health ministries and the different levels within the ministries supposed to happen during a health emergency (including at the field level)?	Please select one
		1.1.3	What were the existing plans, systems, and mechanisms for multisectoral coordination? What is the process for them to be activated?	Please select one
		1.1.4	What were the existing mechanisms for coordinating with international and national partners (e.g., UN, NGOs)?	Please select one
		1.1.5	What was the process for emergency declaration and de-escalation of the emergency?	Please select one
		1.1.6	What was the process for rapid information sharing within the government officials and partners for decision-making in the event of a health emergency?	Please select one
	1.2 Identify and analyse what happened during so far the COVID-19 outbreak response	1.2.1	What existing systems were adapted for coordination between the Ministry of Health and other ministries and agencies during the COVID-19 response and what new systems were instituted ad-hoc? How well did these work?	Please select one
		1.2.2	What existing plans (e.g., influenza pandemic preparedness plan) were adapted for the COVID-19 outbreak and what new systems were instituted ad-hoc? How well did these work?	Please select one
		1.2.3	What preparedness activities were undertaken by the country before the first case of COVID-19 was detected in the country?	Please select one
		1.2.4	How was the risk level assigned to a potential COVID-19 outbreak?	Please select one
		1.2.5	How was the coordination of response activities at different administrative levels (national, regional and local) undertaken during the COVID-19 outbreak?	Please select one
		1.2.6	Were existing contingency/response plans for this emergency effective in identifying actions, making decisions and communicating information?	Please select one
		1.2.7	Were resources (human, financial and material) sufficient to adequately coordinate the COVID-19 response operations at each level?	Please select one
		1.2.8	How were national or donor emergency funds managed, disseminated and tracked in response to the COVID-19 outbreak?	Please select one
		1.2.9	What were the information sources the government used to monitor and guide the COVID-19 response operations?	Relevant
		1.2.10	How was the decision-making process for implementing public health social measures and determining the breadth and timing of these measures?	Please select one
		1.2.11	How effective were the operations of the public health emergency operations centre?	Please select one
		1.2.12	How did multisectoral coordination take place during the emergency?	Please select one
		1.2.13	What international partners were involved in the COVID-19 response (e.g., GOARN, CDC, EMTs…etc.)? When were these teams deployed? What activities were they engaged in?	Please select one
		1.2.14	How did the coordination between sectors and with international and national partners (e.g., UN, NGOs, IGOs) take place for COVID-19 preparedness and response? How were roles and responsibilities defined and updated as needed? How was accountability ensured? How well did this work?	Please select one
		1.2.15	Were there overlaps or redundancies between teams? How were these teams tasked and coordinated?	Please select one
		1.2.16	Was the health cluster activated and operational? How did the health cluster assist with coordinating roles and responsibilities and for ensuring complementarity between partners' activities?	Please select one
		1.2.17	If a joint Inter-Agency/multisectoral response plan was developed, how did this contribute to enhance the COVID-19 response?	Please select one
		1.2.18	How were staff trained for coordination across sectors to prepare for the COVID-19 response (e.g., incident management, communication, or other needs)?	Please select one
		1.2.19	What was the process for emergency funds to be released at the national and subnational level for different ministries to coordinate and respond to the COVID-19 outbreak?	Please select one
		1.2.20	Given the protracted nature of the COVID-19 outbreak, how have the ministries addressed the (potential of) concurrent emergencies during the pandemic in their policies, plans and measures?	Please select one
		1.2.21	Are all policies, plans and measures put in place during the COVID-19 response taking gender, equity and human rights into consideration?	Please select one
		1.2.22	What policies or measures have been put in place during the COVID-19 response for disadvantaged subpopulations? (e.g., people with disabilities, persons with low socioeconomic status, ethnic minorities, rural poor, migrants and others experiencing exclusion and discrimination)?	Please select one
		1.2.23	How populations at risks for COVID-19 (e.g., pregnant women, elderly) have been considered during the COVID-19 response?	Please select one
		1.2.24	How were measures to protect disadvantaged and vulnerable population been enforced and monitored during the COVID-19 response?	Please select one
		1.2.25	What risk assessments were conducted for the preparedness and response to COVID-19 (e.g., for mass gathering events such as a national or international sporting event)? What were the results of these risk assessments and how were they integrated into the COVID-19 response plans?	Please select one
		1.2.26	What were all the social and public health measures (e.g., border closure, business/school closures, movement restriction, mask-wearing, physical distancing) required in-country for the response to COVID-19 and when and how were they enforced?	Please select one
		1.2.27	What strategies and mechanisms are in place in which the health sector can contribute for the management of non-health consequences of COVID-19 on the population and the country as a whole (e.g., economy, tourism, trade, livelihood)?	Please select one
		1.2.28	What policies or measures have been put in place to support personal livelihood (e.g., government stimulus payout or provision of meal tickets)?	Please select one
	1.3 Improve existing COVID-19 outbreak response strategy	1.3.1	What challenges were encountered during operational coordination?	Please select one
		1.3.2	What actions taken enabled operational coordination between levels of the ministry of health or between strategic, operations and tactical levels to prevent and enhance the COVID-19 response?	Please select one
		1.3.3	What challenges were encountered in coordination with other sectors or with international and national partners (e.g., UN, NGOs, IGO)?	Please select one
		1.3.4	What actions enabled better coordination with other sectors or partners?	Please select one
		1.3.5	What were the strengths of international partner deployments for the COVID-19 outbreak?	Please select one
		1.3.6	Did the private sector participate in coordination platforms? What were their roles and how was the relationship between the private and public sector managed?	Please select one
		1.3.7	What were the overall strengths and weaknesses of the coordination of the COVID-19 response?	Please select one
		1.3.8	Which challenges remained with respect to gender, equity and human rights?	Please select one
	Relevant documents to review			Relevance for this IAR
	National emergency preparedness and response plan			Please select one
	State Party Annual Reporting (SPAR) IHR (2005) Questionnaire submitted to WHO			Please select one
	Joint External Evaluation (JEE) report (if available)			Please select one
	Standard operating procedures			Please select one
	EOC Concept of Operations			Please select one
	Situational reports and distribution lists			Please select one
	Multisectoral responses plans			Please select one
	Memoranda of understanding between sectors/partners in response			Please select one
	Meeting summaries or minutes (e.g., Health cluster meetings, national preparedness meetings)			Please select one
	4 Ws mapping			Please select one
	Post-mission reports			Please select one
	Possible indicators			Relevance for this IAR
	Date of activation of the Health EOC/beginning of coordination meetings			Please select one
	Interval between start of emergency and activitation of intersectoral coordination			Please select one
	Frequency of coordination meetings			Please select one
	Number of partners participating coordination meetings			Please select one
	Frequency of situational reports			Please select one
	Date of declaration of various levels of emergency			Please select one
	Number of international partner deployments			Please select one
	Number of cases/death (and incidence)			Please select one
	Timeliness of case detection			Please select one
	Timeliness of reponse			Please select one
	Case fatality rates			Please select one
	Estimated R0			Please select one
	© World Health Organization 2020. Some rights reserved. This work is available under the CC BY-NC-SA 3.0 IGO licence.
	WHO reference numbers: WHO/2019-nCoV/Country_IAR/templates/trigger_questions/2020.1

## Sheet: 2. Risk communication
	2. Risk communication and community engagement
	Description: To review the functioning of risk communication and community engagement plans, in terms of available resources, staff and coordination during the response. In addition, to review the effectiveness of existing plans for public communication in terms of frequency and mode of delivering public statements, the designation of spokesperson, the use of various forms of media and multiple l…
	Trigger questions			Relevance for this IAR
	2.1 Document existing systems in place	2.1.1	What was the process for risk communication and community engagement during a health emergency?	Relevant
		2.1.2	What was the process for communication messages to be developed, approved and disseminated?	Maybe relevant
		2.1.3	What types of communication plans, strategies and procedures existed to guide risk communication during a health emergency? When are they activated and how are they supposed to be utilized?	Please select one
		2.1.4	How should public communication be conducted? By who? What was the process for developing and approving public messages?	Please select one
	2.2 Identify and analyse what happened so far during the COVID-19 outbreak response	2.2.1	What existing coordination mechanisms or systems (e.g., multi-sectoral risk communication and community engagement team, working group, task force) were adapted for risk communication and community engagement during the COVID-19 outbreak and what new systems were instituted ad-hoc? How well did these work?	Please select one
		2.2.2	What existing risk communication and community engagement plans were adapted for the COVID-19 outbreak and what new plans were instituted ad-hoc? How well did these work?	Please select one
		2.2.3	How did the government implement risk communication with communities and how were communities engaged? What kind of platforms did the government use (e.g., hotline, social media, celebrities, press conferences…etc.)?	Please select one
		2.2.4	What was the process for clearing, coordinating and delivering communication products and messages during the COVID-19 outbreak?	Please select one
		2.2.5	How did the government manage rumours and false information regarding COVID-19?	Please select one
		2.2.6	How were risk communication activities and messaging about COVID-19 coordinated between levels of the health system (local, regional and national)?	Please select one
		2.2.7	What process was undertaken to decide on the communication targets, with what messages, and how to deliver it?	Please select one
		2.2.8	What types of resources (human, financial, material) were available to conduct risk communication and community engagement activities? How were staff trained on COVID-19 and the communication strategy?	Please select one
		2.2.9	How were risk communication activities and messages coordinated with other sectors and partners to ensure consistent messaging?	Please select one
		2.2.10	How was risk communication adapted and monitored for effectiveness throughout the COVID-19 outbreak?	Please select one
		2.2.11	How was the timeliness and effectiveness in the management of rumours and misinformation?	Please select one
		2.2.12	How was the public communication resourced during the emergency? What was the process for activating funds for public communication activities?	Please select one
		2.2.13	How effective was public communication for building trust with the general population and in managing the COVID-19 misinformation? For the communication messaging, what languages were used and what was the geographical coverage?	Please select one
		2.2.14	How was public communication community engagement activities monitored and evaluated for their impact on understanding and compliance with COVID-19 public health measures?	Please select one
		2.2.15	What were the mechanisms put in place to capture community feedback (e.g., community meetings, hotlines, health volunteer networks, social listening, surveys)? How well did these work?	Please select one
		2.2.16	Have these policies or measures been clearly communicated, including translation into languages for minority groups?	Please select one
		2.2.17	Are all policies, plans and measures put in place during the COVID-19 response taking gender, equity and human rights into consideration?	Please select one
		2.2.18	What policies or measures have been put in place during the COVID-19 response for disadvantaged subpopulations? (e.g., people with disabilities, persons with low socioeconomic status, ethnic minorities, rural poor, migrants and others experiencing exclusion and discrimination)?	Please select one
		2.2.19	How populations at risks for COVID-19 (e.g., pregnant women, elderly) have been considered during the COVID-19 response?	Please select one
		2.2.20	How were measures to protect disadvantaged and vulnerable population been enforced and monitored during the COVID-19 response?	Please select one
		2.2.21	Given the protracted nature of the COVID-19 outbreak, how have the ministries addressed the (potential of) concurrent emergencies during the pandemic in their communication strategy?	Please select one
	2.3 Improve existing COVID-19 outbreak response strategy	2.3.1	What actions were taken that improved the ability to communicate risks at the community level?	Please select one
		2.3.2	What were the challenges encountered while conducting activities related to risk communication and community engagement?	Please select one
		2.3.3	What actions taken improved the detection of rumours to address misinformation?	Please select one
		2.3.4	What challenges were encountered in communication to the media or public?	Please select one
		2.3.5	What actions enabled timely and effective communication to the public or media?	Please select one
		2.3.6	What were the overall strengths and weaknesses of the risk communication and community engagement for the COVID-19 response?	Please select one
		2.3.7	Which challenges remained with respect to gender, equity and human rights?	Please select one
	Relevant documents to review			Relevance for this IAR
	National emergency preparedness and response plan			Please select one
	Communication strategy			Please select one
	State Party Annual Reporting (SPAR) IHR (2005) Questionnaire submitted to WHO			Please select one
	Joint External Evaluation (JEE) report (if available)			Please select one
	Rumor management strategy and log			Please select one
	Press releases			Please select one
	Media reports			Please select one
	Press briefing transcripts			Please select one
	Hotline SOPs, Q&A, logbooks, and any regular reports			Please select one
	Television/radio			Please select one
	Possible indicators			Relevance for this IAR
	Time from the first COVID-19 case detected in the country to the declaration of emergency.			Please select one
	Frequency of press conferences initiated by the government and incident management team.			Please select one
	Time from key international/national COVID-19 related events to government press release to the public.			Please select one
	The number of risk communication and community engagement activities evaluated.			Please select one
	© World Health Organization 2020. Some rights reserved. This work is available under the CC BY-NC-SA 3.0 IGO licence.
	WHO reference numbers: WHO/2019-nCoV/Country_IAR/templates/trigger_questions/2020.1

## Sheet: 3. Surveillance
	3. Surveillance, case investigation and contact tracing
	Description: To review the functioning of the surveillance and early warning system to timely collect, analyse and interpret signals; to diffuse information to decision-makers and to trigger appropriate response action. In addition, to review the operations of the Rapid Response Team, including its activation, composition and training required to effectively conduct case investigation, contact tr…
	Trigger questions			Relevance for this IAR
	3.1 Document existing systems in place	3.1.1	What types of surveillance data and surveillance/early warning systems were in place to detect outbreaks, especially those originated from respiratory pathogens?	Please select one
		3.1.2	What were the guidelines, SOPs and protocols in place to guide surveillance and response?	Please select one
		3.1.3	What was the process for data analysis and transmission of public health information for decision making?	Please select one
		3.1.4	What was the legal framework for rapid response teams (RRTs) and how was its role defined during a health emergency?	Please select one
		3.1.5	What was the activation process for the RRT?	Please select one
		3.1.6	How was the surveillance data linked to the laboratory data (e.g., inter-operable electronic information management system)? How did this differ for surveillance of notifiable disease and surveillance for an outbreak of novel pathogen?	Please select one
		3.1.7	What types of training have been received for surveillance officers and RRT members prior to the detection of the first case of COVID-19 in the country?	Please select one
		3.1.8	What guidelines, SOPs and protocol have been developed to detect cases, conduct contact tracing and monitor contacts prior to the detection of the first case of COVID-19 in the country?	Please select one
		3.1.9	How were surveillance data linked to possible existing health system indicators (e.g., ICU bed availability, excess mortality, number of laboratory tests conducted) before the first case of COVID-19 was identified in the country?	Please select one
	3.2 Identify and analyse what happened so far during the COVID-19 outbreak response	3.2.1	How did surveillance and/or alert systems detect the first COVID-19 case and clusters in the country?	Please select one
		3.2.2	What type of surveillance data or other information were useful or missing to guide response decisions (e.g., adjusting the social and public health measures, imposing and lifting travel restrictions)?	Please select one
		3.2.3	What existing systems were adapted for detecting COVID-19 cases, conducting contact tracing and monitoring contacts and what new systems were instituted ad-hoc? How well did these work?	Please select one
		3.2.4	How were COVID-19 suspected cases investigated and contact tracing conducted? What were the key roles that were essential for these activities (e.g., contact tracing central focal point for coordination)?	Please select one
		3.2.5	Were there sufficient resources (human/financial/material) to undertake surveillance and early warning during the COVID-19 outbreak?	Please select one
		3.2.6	Which COVID-19 surveillance guidance was used to build the case definitions during the COVID-19 outbreak and were they revised? And if so, when and why?	Please select one
		3.2.7	What were all the efforts made to ensure contact tracing and monitoring of high-risk contacts were well-conducted? What were the new technologies used in combination with traditional boot-leather epidemiology (i.e., deploying contact tracers to the field to conduct contact tracing and active case-finding)?	Please select one
		3.2.8	Were other types of surveillance systems (e.g., non-sentinel, sentinel or event-based surveillance systems) used to monitor trends or detect cases and clusters (e.g., ILI/SARI surveillance, ARI surveillance systems such as GISRS or other platforms, community-based and hospital-based event-based surveillance)?	Please select one
		3.2.9	During the COVID-19 outbreak, how was epidemiological data managed, analysed (e.g., weekly cases, hospitalization, and death, case fatality, cases in healthcare workers, disaggregated by sex and age), shared, and used to inform government officials to guide response? Were regular updates (e.g., situation reports) prepared and shared?	Please select one
		3.2.10	How did partners or other sectors contribute to surveillance and early warning? How were information shared with partners and other sectors?	Please select one
		3.2.11	How were surveillance activities adapted or reinforced through the course of the COVID-19 response?	Please select one
		3.2.12	How was the RRT activated and constituted in the COVID-19 response?	Please select one
		3.2.13	What activities did the RRT carry out during the COVID-19 response? How was the role of the RRT coordinated with local/regional/national teams?	Please select one
		3.2.14	Did plans and procedures of the RRT adequately guide the roles and responsibilities of each RRT member?	Please select one
		3.2.15	What were the roles and involvement of other actors or partners in the operations of the RRT?	Please select one
		3.2.16	Was the RRT adequately trained and equipped for undertaking COVID-19 response activities?	Please select one
		3.2.17	Did any RRT members become COVID-19 cases or contacts? If yes, what happened?	Please select one
		3.2.18	How were the findings of the RRT used for decision making regarding COVID-19 response?	Please select one
		3.2.19	Were other mechanisms (EMTs, retired healthcare workers, school teachers, army officers…etc.) besides RRTs used in the COVID-19 response?	Please select one
		3.2.20	Are all policies, plans and measures put in place during the COVID-19 response taking gender, equity and human rights into consideration?	Please select one
		3.2.21	What policies or measures have been put in place during the COVID-19 response for disadvantaged subpopulations? (e.g., people with disabilities, persons with low socioeconomic status, ethnic minorities, rural poor, migrants and others experiencing exclusion and discrimination)?	Please select one
		3.2.22	How populations at risks for COVID-19 (e.g., pregnant women, elderly) have been considered during the COVID-19 response?	Please select one
		3.2.23	How were measures to protect disadvantaged and vulnerable population been enforced and monitored during the COVID-19 response?	Please select one
		3.2.24	How are surveillance data linked to health care delivery and the health system as a whole during the COVID-19 response?	Please select one
		3.2.25	How did the country contribute to research and development at the national and international level (e.g., Unity studies) in the understanding of COVID-19 (e.g., transmission dynamics, risk factors, and seroepidemiological investigations)?	Please select one
		3.2.26	Given the protracted nature of the COVID-19 outbreak, how were surveillance activities able to consider the (potential of) concurrent emergencies during the pandemic?	Please select one
	3.3 Improve existing COVID-19 outbreak response strategy	3.3.1	What actions taken enabled an efficient and timely detection of COVID-19 cases and clusters?	Please select one
		3.3.2	What new technologies or innovations were implemented to efficiently test, trace, and track all COVID-19 suspected cases and their contacts to control the COVID-19 outbreak?	Please select one
		3.3.3	What challenges were encountered in detecting COVID-19 cases and clusters?	Please select one
		3.3.4	What have been the challenges for conducting contact tracing, including timeliness of contact tracing, monitoring information on contacts, and measuring the performance of contact tracing?	Please select one
		3.3.5	What actions were taken during the event that allowed for a better than expected performance of the RRT and the overall COVID-19 response?	Please select one
		3.3.6	What challenges were encountered in the operations of the RRT?	Please select one
		3.3.7	What challenges were encountered during investigating of rumours?	Please select one
		3.3.8	What were the overall strengths and weaknesses of the surveillance, case investigation and contact tracing during the COVID-19 response?	Please select one
		3.3.9	Which challenges remained with respect to gender, equity and human rights?	Please select one
	Relevant documents to review			Relevance for this IAR
	National emergency preparedness and response plan			Please select one
	State Party Annual Reporting (SPAR) IHR (2005) Questionnaire submitted to WHO			Please select one
	Joint External Evaluationa (JEE) report (if available)			Please select one
	Surveillance guidelines and SOPs			Please select one
	Integrated Disease Surveillance and Response (IDSR) plans or other National Action Plan for Health Security			Please select one
	National guidance on the detection and response to COVID-19			Please select one
	National COVID-19 surveillance case definitions			Please select one
	RRT Terms of Reference			Please select one
	RRT SOPs			Please select one
	RRT investigation reports			Please select one
	RRT Situational reports			Please select one
	Possible indicators			Relevance for this IAR
	Timeliness of reporting (% of sites reporting on a timely basis during the outbreak)			Please select one
	Completeness of reporting (% of sites reporting during the outbreak)			Please select one
	Completeness of data reported (% of missing values for specific variables)			Please select one
	Contact tracing (% of contacts followed up during the entire 14 days of self-quarantine)			Please select one
	Timeliness of case detection (Date that the outbreak or disease-related event is first recorded by any source or in any system to date of outbreak detection)			Please select one
	Timeliness of response (Time to activate and deploy to the field)			Please select one
	RRT team composition during the outbreak			Please select one
	Number of cases/death (and incidence)			Please select one
	Case fatality rates			Please select one
	Estimated R0			Please select one
	© World Health Organization 2020. Some rights reserved. This work is available under the CC BY-NC-SA 3.0 IGO licence.
	WHO reference numbers: WHO/2019-nCoV/Country_IAR/templates/trigger_questions/2020.1

## Sheet: 4. Points of Entry
	4. Points of entry
	Description: To review the functioning of IHR core capacities and public health measures implemented at designated points of entry, including international airports, ports and ground crossings to prevent the international spread of infectious diseases including COVID-19. In addition, to review any established or improvised bilateral or multilateral agreements with neighbouring countries, public h…
	Trigger questions			Relevance for this IAR
	4.1 Document existing systems in place	4.1.1	What were the emergency contingency plans, guidance for hospital referral, and SOPs at designated PoEs?	Please select one
		4.1.2	What kind of bilateral or multilateral agreements with neighbouring countries were in place to prevent the international spread of COVID-19 before the first case of COVID-19 was detected in the country?	Please select one
		4.1.3	How were the workforce trained and equipped to detect and respond to a public health event or emergency?	Please select one
		4.1.4	What types of health facilities, healthcare staff and isolation facilities were available at designated PoEs?	Please select one
		4.1.5	Were there existing systems for safe transportation of suspected COVID-19 cases to designated medical facilities at all designated PoEs before the first case of COVID-19 was detected in the country?	Please select one
	4.2 Identify and analyse what happened so far during the COVID-19 outbreak response	4.2.1	What existing systems were adapted for detecting, testing, isolating and transporting COVID-19 cases at PoEs and what new systems were instituted ad-hoc? How well did these work?	Please select one
		4.2.2	Were available plans and guidance materials for the COVID-19 response at PoEs previously available or developed ad-hoc (e.g., Public Health Emergency Contingency Plans, guidelines for COVID-19 surveillance, SOPs on the steps to take upon detection of suspected COVID-19 cases on conveyances)? Were they available at all designated PoEs? How effectively were they used?	Please select one
		4.2.3	How are IPC measures being implemented at designated PoEs during the COVID-19 outbreak?	Please select one
		4.2.4	What types of screening measures were put in place at designated PoEs?	Please select one
		4.2.5	How was the coordination of information exchange between conveyance operators, PoE authorities, and public health authorities during the COVID-19 response (e.g., frequency of meetings or report of COVID-19-related alerts detected at the PoE or onboard conveyances to the national surveillance system)?	Please select one
		4.2.6	What types of training (e.g., management of ill passengers and suspected cases) and personal protective equipment did the RRT have at designated PoEs? How were these training done?	Please select one
		4.2.7	How was COVID-19 information provided to travellers (e.g., information broadcasting on board, information leaflet, posters in PoEs)?	Please select one
		4.2.8	Are all policies, plans and measures put in place during the COVID-19 response taking gender, equity and human rights into consideration?	Please select one
		4.2.9	What policies or measures have been put in place during the COVID-19 response for disadvantaged subpopulations? (e.g., people with disabilities, persons with low socioeconomic status, ethnic minorities, rural poor, migrants and others experiencing exclusion and discrimination)?	Please select one
		4.2.10	How populations at risks for COVID-19 (e.g., pregnant women, elderly) have been considered during the COVID-19 response?	Please select one
		4.2.11	How were measures to protect disadvantaged and vulnerable population been enforced and monitored during the COVID-19 response?	Please select one
		4.2.12	Given the protracted nature of the COVID-19 outbreak, how were PoEs able to consider the (potential of) concurrent emergencies during the pandemic in their policies, plans and measures put in place?	Please select one
	4.3 Improve existing COVID-19 outbreak response strategy	4.3.1	What actions taken enabled an efficient and timely detection of suspected COVID-19 cases at PoEs?	Please select one
		4.3.2	What new technologies or innovations were implemented to efficiently detect suspected COVID-19 cases at PoEs and follow up on passengers in case a fellow passenger later tested positive for COVID-19 on their conveyance?	Please select one
		4.3.3	What challenges were encountered in implementing public health measures and detecting COVID-19 at PoEs?	Please select one
		4.3.4	What actions were taken at PoEs during the COVID-19 outbreak that allowed for a better than expected performance of the overall COVID-19 response?	Please select one
		4.3.5	What were the overall strengths and weaknesses of public health activities conducted at PoEs for COVID-19 response?	Please select one
		4.3.6	Which challenges remained with respect to gender, equity and human rights?	Please select one
	Relevant documents to review			Relevance for this IAR
	State Party Annual Reporting (SPAR) IHR (2005) Questionnaire submitted to WHO			Please select one
	Joint External Evaluation (JEE) report (if available)			Please select one
	Public health emergency contingency plans at PoEs			Please select one
	Guidelines for IPC at PoEs			Please select one
	Guidelines for surveillance of infectious diseases of public health importance			Please select one
	Standard operating procedures for the isolation and safe transfer to designated hospitals			Please select one
	Training material and records for PoE staff			Please select one
	Possible indicators			Relevance for this IAR
	% of COVID-19 cases tested at PoEs.			Please select one
	% of contacts of confirmed COVID-19 cases on conveyances identified reported to public health authorities.			Please select one
	% of PoEs workforce becoming infected with COVID-19.			Please select one
	% of conveyances with confirmed COVID-19 cases at designated PoEs.			Please select one
	% of PoE staff and related staff trained on IPC and detection of COVID-19 suspected cases.			Please select one
	© World Health Organization 2020. Some rights reserved. This work is available under the CC BY-NC-SA 3.0 IGO licence.
	WHO reference numbers: WHO/2019-nCoV/Country_IAR/templates/trigger_questions/2020.1

## Sheet: 5. National laboratory system
	5. National laboratory system
	Description: To review the functioning of the National Laboratory System to provide timely confirmation of COVID-19 cases in the country, including the collection and safe transportation of specimens to national and international reference laboratories, as necessary. In addition, to review the sharing of specimens with laboratory networks for phylogenetic analysis of the SARS-CoV-2 genome.
	Trigger questions			Relevance for this IAR
	5.1 Document existing systems in place	5.1.1	What were the laboratory accreditation or appointment system in the country for the testing of COVID-19 before the first case of COVID-19 was detected in the country?	Please select one
		5.1.2	What plans, guidelines and SOPs were in place for safe shipment and testing of specimens from suspected COVID-19 cases at national and subnational laboratories before the first case of COVID-19 was detected in the country?	Please select one
		5.1.3	What were the procedures for information sharing and decision making between laboratories (including animal health laboratories), public health offices, epidemiologists, and government officials?	Please select one
	5.2 Identify and analyse what happened so far during the COVID-19 outbreak response	5.2.1	What are the policies for diagnostic testing for COVID-19 in the country and how did this change throughout the COVID-19 outbreak?	Please select one
		5.2.2	What was the process for a COVID-19 case to be confirmed by laboratory diagnostic tests? How was information from the laboratories managed and connected with the epidemiological data at the public health departments?	Please select one
		5.2.3	What was the process for reporting laboratory findings to treating physician and subsequently to confirmed COVID-19 cases or individuals who tested negative for COVID-19?	Please select one
		5.2.4	What is the process for transporting COVID-19 specimens to national and/or international reference laboratory?	Please select one
		5.2.5	Were plans and SOPs for laboratory testing adequate to respond to the COVID-19 outbreak?	Please select one
		5.2.6	Were there sufficient resources (human, material, equipment, and financial) available to provide consistent laboratory support throughout the COVID-19 outbreak (e.g., testing kits, testing reagents, trained personnel to conduct testing and ship specimens safely)?	Please select one
		5.2.7	How did the laboratory testing capacity change throughout the COVID-19 outbreak and how was it scaled up?	Please select one
		5.2.8	What was the process for the validation of various diagnostic tests throughout the COVID-19 outbreak?	Please select one
		5.2.9	How was the coordination and information sharing (e.g., protocols, quality control, results)with other laboratories in the health sector and non-health sectors (e.g., animal and environmental health)?	Please select one
		5.2.10	How was the international reference laboratory involved in confirming the first COVID-19 case or cluster in the country?	Please select one
		5.2.11	How were laboratories equipped to allow timely confirmation of COVID-19 cases?	Please select one
		5.2.12	What existing systems (e.g., influenza laboratory platform) were adapted for laboratory services (e.g., sample collection, shipment, testing, result feedback) during the COVID-19 response and what new systems were instituted ad-hoc? How well did these work?	Please select one
		5.2.13	Where was the COVID-19 testing initially set up (e.g., National Influenza Centre, drive-through testing) during the COVID-19 response and how well did these work?	Please select one
		5.2.14	What type of biosafety training were conducted to ensure the safety of laboratory staff?	Please select one
		5.2.15	Did any accident or biosafety incident occur during the period under review? If yes, what happened? How was the accident addressed? What were the lessons learned and changes implemented?	Please select one
		5.2.16	Are all policies, plans and measures put in place during the COVID-19 response taking gender, equity and human rights into consideration?	Please select one
		5.2.17	What policies or measures have been put in place during the COVID-19 response for disadvantaged subpopulations? (e.g., people with disabilities, persons with low socioeconomic status, ethnic minorities, rural poor, migrants and others experiencing exclusion and discrimination)?	Please select one
		5.2.18	How populations at risks for COVID-19 (e.g., pregnant women, elderly) have been considered during the COVID-19 response?	Please select one
		5.2.19	How were measures to protect disadvantaged and vulnerable population been enforced and monitored during the COVID-19 response?	Please select one
		5.2.20	What was the process for monitoring and sharing the number of COVID-19 tests conducted and aggregated (e.g., by positivity rate, sex and age ) with relevant stakeholders and government officials for decision-making?	Please select one
		5.2.21	Given the protracted nature of the COVID-19 outbreak, how were laboratory systems able to consider the (potential of) concurrent emergencies during the pandemic?	Please select one
	5.3 Improve existing COVID-19 outbreak response strategy	5.3.1	What were the challenges encountered in establishing the laboratory diagnostic and confirming its accuracy?	Please select one
		5.3.2	What were the actions taken that allowed for timely and efficient laboratory confirmation of the first COVID-19 case or cluster in the country?	Please select one
		5.3.3	What new technologies or innovations were implemented to efficiently test specimens for the SARS-CoV-2 virus (e.g., drive-through testing, high-throughput machines)?	Please select one
		5.3.4	What limitations were identified when implementing new technologies or innovations for increasing testing capacity?	Please select one
		5.3.5	What were the overall strengths and weaknesses of the national laboratory systems in the COVID-19 response?	Please select one
		5.3.6	Which challenges remained with respect to gender, equity and human rights?	Please select one
	Relevant documents to review			Relevance for this IAR
	National emergency preparedness and response plan			Please select one
	State Party Annual Reporting (SPAR) IHR (2005) Questionnaire submitted to WHO			Please select one
	Joint External Evaluation (JEE) report (if available)			Please select one
	Integrated Disease Surveillance and Response (IDSR) plans or other National Action Plan for Health Security			Please select one
	Laboratory SOPs			Please select one
	Laboratory testing algorithm for respiratory pathogen and SARS-CoV-2			Please select one
	Possible indicators			Relevance for this IAR
	Time (or average time) between suspected case detection and specimen collection			Please select one
	Turnaround time (TAT) between sample reception and reporting of results			Please select one
	Quality of samples (proportion of samples arriving in good condition)			Please select one
	% of false positives and false negatives			Please select one
	Time (or average time) for suspected COVID-19 cases to receive their laboratory result			Please select one
	Proficiency testing results			Please select one
	% of quality controls within the correct range			Please select one
	% of rejected samples			Please select one
	© World Health Organization 2020. Some rights reserved. This work is available under the CC BY-NC-SA 3.0 IGO licence.
	WHO reference numbers: WHO/2019-nCoV/Country_IAR/templates/trigger_questions/2020.1

## Sheet: 6. IPC
	6. Infection prevention and control
	Description: To review infection prevention and control measures implemented in diverse settings with suspected or confirmed COVID-19 cases, including but not limited to healthcare facilities, workplaces, public transportation, entertainment facilities, airline, cruise vessels and other locations where people may gather in close proximity (particularly if community spread is already present). In …
	Trigger questions			Relevance for this IAR
	6.1 Document existing systems in place	6.1.1	What were the existing plans, SOPs and preparedness measures for infection prevention and control at healthcare facilities, conveyances, PoEs, schools, workplaces, entertainment setting and other places where people gather, before the first case of COVID-19 was detected in the country?	Please select one
		6.1.2	What were the existing plans, SOPs and preparedness measure for protecting healthcare staff and other frontline and essential workers against COVID-19, before the first case of COVID-19 was detected in the country?	Please select one
		6.1.3	How was the functioning of the IPC programme at national and health facility levels (e.g., according to the WHO IPC core components guidelines)? How frequently were compliance and effectiveness evaluated and published?	Please select one
		6.1.4	How were IPC plans and guidance at national and health facility levels monitored and updated?	Please select one
		6.1.5	What was the availability of national and subnational stockpiles of PPE for healthcare staff and other frontline workers before the first case of COVID-19 was detected in the country?	Please select one
		6.1.6	What were the existing plans and SOPs for waste management within healthcare and laboratory settings?	Please select one
		6.1.7	What were the existing plans and preparedness measures implemented for ensuring clean water supply in health structures and communities?	Please select one
		6.1.8	What were the human resources responsible for IPC and trained in IPC in the country? What was the frequency of IPC training in the country?	Please select one
	6.2 Identify and analyse what happened so far during the COVID-19 outbreak response	6.2.1	Were IPC plans, procedures, and capacities in healthcare facilities and long-term care facilities sufficient for the implementation of IPC measures during the COVID-19 outbreak?	Please select one
		6.2.2	What existing systems were adapted for IPC at healthcare and laboratory settings, as well as community spaces during the COVID-19 response and what new systems were instituted ad-hoc? How well did these work?	Please select one
		6.2.3	What existing systems were adapted for IPC in community spaces (e.g., schools, workspace, public transportation, places of worship, entertainment facilities) during the COVID-19 response and what new systems were instituted ad-hoc? How well did these work?	Please select one
		6.2.4	How were IPC (e.g., availability of triage and isolation facilities, availability of PPEs) enforced and monitored in healthcare facilities in the country?	Please select one
		6.2.5	What was the process for managing and distributing sufficient and appropriate resources including hand hygiene supplies and PPEs, so they are readily available for frontline health workers (e.g., doctors, nurses, laboratory personnel) and other essential workers to ensure a safe environment for the management of suspected or confirmed COVID-19 cases?	Please select one
		6.2.6	How was COVID-19 waste and contaminated items managed in healthcare (e.g., hospitals, clinics, laboratories) and community settings? What were the resources available for managing these during the COVID-19 outbreak?	Please select one
		6.2.7	What were the routine IPC measures undertaken by healthcare facilities, conveyances, PoEs, schools, workplaces, entertainment setting and other places where people gather during the COVID-19 outbreak?	Please select one
		6.2.8	What was the process to implement IPC measures in community settings where a confirmed case of COVID-19 has been identified?	Please select one
		6.2.9	What types of new legislations, policies or advisories were put in place for mandatory IPC measures (e.g., mandatory use of masks, physical distancing) in community settings during the COVID-19 outbreak?	Please select one
		6.2.10	How was the coordination with other sectors (including the private sector) to ensure the implementation of IPC measures in healthcare and community settings? How about for WASH activities?	Please select one
		6.2.11	How was clean water and sanitation supply ensured in healthcare facilities and community settings?	Please select one
		6.2.12	Are all policies, plans and measures put in place during the COVID-19 response taking gender, equity and human rights into consideration?	Please select one
		6.2.13	What policies or measures have been put in place during the COVID-19 response for disadvantaged subpopulations? (e.g., people with disabilities, persons with low socioeconomic status, ethnic minorities, rural poor, migrants and others experiencing exclusion and discrimination)?	Please select one
		6.2.14	How populations at risks for COVID-19 (e.g., pregnant women, elderly) have been considered during the COVID-19 response?	Please select one
		6.2.15	How were measures to protect disadvantaged and vulnerable population been enforced and monitored during the COVID-19 response?	Please select one
		6.2.16	Given the protracted nature of the COVID-19 outbreak, what policies or measures have been put in place for IPC to consider the (potential of) concurrent emergencies during the pandemic?	Please select one
	6.3 Improve existing COVID-19 outbreak response strategy	6.3.1	What were the main challenges experienced regarding implementing IPC measures, waste, and water and sanitation management at healthcare and laboratories settings during the COVID-19 outbreak? How about community settings? Why was it challenging?	Please select one
		6.3.2	What actions were taken that allowed for IPC measures, waste, and water and sanitation management to be effectively implemented at healthcare and laboratory settings during the COVID-19 outbreak? How about community settings?	Please select one
		6.3.3	What new technologies or innovations were implemented to efficiently implement IPC measures at healthcare and laboratory settings during the COVID-19 outbreak? How about community settings?	Please select one
		6.3.4	What limitations were identified when implementing new technologies or innovations for implementing IPC measures during the COVID-19 outbreak?	Please select one
		6.3.5	What were the challenges for water and sanitation in healthcare and community settings during the COVID-19 outbreak?	Please select one
		6.3.6	What best practices can be identified for ensuring water and sanitation in rural healthcare and community settings during the COVID-19 outbreak?	Please select one
		6.3.7	What were the overall strengths and weaknesses of IPC, waste, and water and sanitation management measures put in place during the COVID-19 outbreak?	Please select one
		6.3.8	What best practices can be identified for preventing infection among health workers, visitors and other patients in healthcare settings? How about in community settings?	Please select one
		6.3.9	Which challenges remained with respect to gender, equity and human rights?	Please select one
	Relevant documents to review			Relevance for this IAR
	State Party Annual Reporting (SPAR) IHR (2005) Questionnaire submitted to WHO			Please select one
	Joint External Evaluation (JEE) report (if available)			Please select one
	Available SOPs for handwashing, safely putting on and taking off PPEs, and decontamination of contaminated surfaces.			Please select one
	National infection prevention and control strategy or plan			Please select one
	National infection prevention and control guidelines in healthcare settings			Please select one
	List of the national stockpile of IPC supplies (such as PPEs, soap, water, hand sanitizers and disinfectants)			Please select one
	Possible indicators			Relevance for this IAR
	% of health workers infected among all cases			Please select one
	% of health workers provided with adequate PPE			Please select one
	% of other essential workers provided with adequate PPE			Please select one
	% of health workers trained on IPC measures			Please select one
	© World Health Organization 2020. Some rights reserved. This work is available under the CC BY-NC-SA 3.0 IGO licence.
	WHO reference numbers: WHO/2019-nCoV/Country_IAR/templates/trigger_questions/2020.1

## Sheet: 7. Case management 
	7. Case management and knowledge sharing about innovations and the latest research
	Description: To review actions taken to manage and care for cases, manage fatalities, as well as to share clinical information regarding cases. In addition, to review how clinicians were involved and connected to the latest innovation, clinical trials, and other research to identify the effective treatment for COVID-19 patients.
	Trigger questions			Relevance for this IAR
	7.1 Document existing systems in place	7.1.1	What were the national guidance and procedures established for case management for COVID-19 cases before the first case of COVID-19 was identified in the country?	Please select one
		7.1.2	What was the process established in-country for suspected of confirmed COVID-19 patient referral or transport before the first case of COVID-19 was identified in the country?	Please select one
		7.1.3	What were the procedures established in-country for IPC of frontline healthcare workers who may come into contact with COVID-19 patients, before the first case of COVID-19 was identified in the country?	Please select one
	7.2 Identify and analyse what happened so far during the COVID-19 outbreak response	7.2.1	What existing systems were adapted for clinical management and care during the COVID-19 response and what new systems were instituted ad-hoc? How well did these work?	Please select one
		7.2.2	How were COVID-19 suspected and confirmed patients managed during the emergency? How about their close contacts?	Please select one
		7.2.3	How were COVID-19 suspected and confirmed patients transported/referred between healthcare facilities?	Please select one
		7.2.4	How well were the IPC administrative control measures implemented during the COVID-19 outbreak in preventing infection in the healthcare setting (e.g., separate entrance/exit for triage, isolation rooms, specific PPE for health workers performing aerosol-generating procedures)?	Please select one
		7.2.5	How was the coordination of case management between healthcare facilities, private sectors and partners (e.g., clinical advice, compassionate use of medication still under development, clinical trials, information sharing)?	Please select one
		7.2.6	How was surge capacity managed (e.g., nominating dedicated COVID-19 hospitals, building/erecting/reconditioning temporary SARI units, reassignment of medical staff, relicensing of retired staff, transfer of patients locally, within the country and across neighbouring countries)?	Please select one
		7.2.7	How were decisions on the compassionate use of experimental interventions discussed and adopted? How were the compassionate use of experimental medicines, their effectiveness and safety being monitored?	Please select one
		7.2.8	What was the role of the public sector and/or other actors in case management (e.g., NGO or National Defence-supported temporarily healthcare facilities)?	Please select one
		7.2.9	How were frontline healthcare staff caring for COVID-19 cases trained? In both case management, IPC, and mental health self-care? How were these training needs monitored for decision-making?	Please select one
		7.2.10	How were healthcare staff in general (e.g., different specialties) trained to detect and to initiate the management and referral of potential COVID-19 cases in healthcare facilities?	Please select one
		7.2.11	What were the experiences with management of mild and moderate cases in the community (e.g., the role of primary health care doctors, triaging for hospital admission due to status deterioration, use of pulse oximeters or other point of care devices to manage patients)?	Please select one
		7.2.12	How was the distribution of equipment/material/resources for case management (e.g. ventilators, oxygen supply) and personal protection (e.g., PPEs) in healthcare facilities? How did this change throughout the COVID-19 outbreak? If there were issues, how were they managed?	Please select one
		7.2.13	How was hazardous waste from healthcare facilities managed during the COVID-19 outbreak?	Please select one
		7.2.14	How was the case management financed? Was it for free for confirmed COVID-19 patients?	Please select one
		7.2.15	Are all policies, plans and measures put in place during the COVID-19 response taking gender, equity and human rights into consideration?	Please select one
		7.2.16	What policies or measures have been put in place during the COVID-19 response for disadvantaged subpopulations? (e.g., people with disabilities, persons with low socioeconomic status, ethnic minorities, rural poor, migrants and others experiencing exclusion and discrimination)?	Please select one
		7.2.17	How populations at risks for COVID-19 (e.g., pregnant women, elderly) have been considered during the COVID-19 response?	Please select one
		7.2.18	How were measures to protect disadvantaged and vulnerable population been enforced and monitored during the COVID-19 response?	Please select one
		7.2.19	How are data from the healthcare facilities collected, aggregated, analysed (e.g., number of percentage of confirmed cases discharged, number of ICU beds occupied/available), and disseminated to stakeholders for decision-making?	Please select one
		7.2.20	How did the country contribute to research and development of therapeutics and evidence-based treatment regimes at the national and global level (e.g., participation in Solidarity trial) and how were the data shared?	Please select one
		7.2.21	Are clinical data on disease characterization available in an electronic format? If yes, were these data analysed for intervention outcomes and compared across settings? What were the obstacles in sharing anonymized clinical data with the WHO global platform?	Please select one
		7.2.22	What was the process in activating local networks for discussions on clinical management and experience sharing (e.g., clinical-pathological reviews, clinical observation sharing)?	Please select one
		7.2.23	What national/subnational strategies and plans have been developed to prepare the target population for vaccination once safe and effective vaccines are identified?	Please select one
		7.2.24	How was the clinical sector involved in outbreak coordination and management?	Please select one
		7.2.25	Given the protracted nature of the COVID-19 outbreak, what policies or measures have been put in place for case management to consider the (potential of) concurrent emergencies during the pandemic?	Please select one
	7.3 Improve existing COVID-19 outbreak response strategy	7.3.1	What challenges were encountered in the management of COVID-19 cases/fatalities?	Please select one
		7.3.2	What best practices can be identified the management of COVID-19 cases/fatalities? Were any publications or reports available?	Please select one
		7.3.3	What challenges were encountered in implementing IPC measures in healthcare or community settings?	Please select one
		7.3.4	What were the overall strengths and weaknesses of case management observed during the COVID-19 outbreak?	Please select one
		7.3.5	Which challenges remained with respect to gender, equity and human rights?	Please select one
	Relevant documents to review			Relevance for this IAR
	National emergency preparedness and response plan			Please select one
	Clinical management SOPs and official correspondence to physicians (e.g., care and referrals of patients from residential homes or long-term care facilities to hospitals)			Please select one
	National guidelines on the management of COVID-19 patients			Please select one
	Clinical trial protocols			Please select one
	Clinical trial mid and final reports			Please select one
	Registrations by the national regulatory authority for medicines, diagnostics or equipment			Please select one
	Instructions for disease and death coding (and amendments throughout the outbreak period under review)			Please select one
	National policy or guidance regarding compassionate use of medication still under investigation			Please select one
	Guidance from private industry regarding compassionate use of medication still under investigation			Please select one
	Possible indicators			Relevance for this IAR
	Number of cases/death (and incidence and age stratification)			Please select one
	Case fatality rates (stratification by age, sex, location of death (community versus hospital))			Please select one
	Estimated R0			Please select one
	Total hospitalization rate			Please select one
	Total recovered rate			Please select one
	Number of healthcare staff obtaining temporary licenses (or relicensed) for work (e.g., retired staff)			Please select one
	Number of registered clinical trials in international and national registries			Please select one
	© World Health Organization 2020. Some rights reserved. This work is available under the CC BY-NC-SA 3.0 IGO licence.
	WHO reference numbers: WHO/2019-nCoV/Country_IAR/templates/trigger_questions/2020.1

## Sheet: 8. Operations & Logistics
	8. Operational support and logistics in the management of supply chains and the workforce
	Description: To review the availability, distribution and dissemination of national and subnational stockpiles for a timely and effective response, as well as the procedures for national and international procurement, including customs arrangements and service contracting. In addition, to review the capacity to timely increase human, material and financial resources and to safely deploy human res…
	Trigger questions			Relevance for this IAR
	8.1 Document existing systems in place	8.1.1	How was the national stockpile of emergency supplies (e.g., PPEs, sanitizers, ventilators) managed and monitored, including stock rotation? What is the process for rapid distribution to healthcare facilities and the community members?	Please select one
		8.1.2	What plans and procedures were established for the procurement of essential material for COVID-19 response, before the first COVID-19 case was detected in the country?	Please select one
		8.1.3	What were the procedures in place for managing the vehicle fleet?	Please select one
		8.1.4	What mechanisms were in place for scaling up operations and logistics?	Please select one
		8.1.5	What teams/roles were included in the emergency roster in case of a public health emergency (e.g., IT, administration, medical professionals, epidemiologists, logistics staff, communication staff)?	Please select one
		8.1.6	What was the procedure for the recruitment and dispatch of a surge human resource capacity from an emergency roster (if one exists in the country)?	Please select one
	8.2 Identify and analyse what happened so far during the COVID-19 outbreak response	8.2.1	What existing systems were adapted for operational and logistics and the surge of human resource capacity during the COVID-19 response and what new systems were instituted ad-hoc? How well did these work?	Please select one
		8.2.2	How was supply chain for essential material (e.g. PPEs, hand hygiene supplies, ventilators, oxygen, diagnostic tests) managed during the COVID-19 outbreak (e.g., stock management, timeliness of procurement and distribution)?	Please select one
		8.2.3	How well was the procurement of essential material managed in enabling a timely and efficient response?	Please select one
		8.2.4	Were sufficient resources (human, material and financial) available to provide logistics support during the COVID-19 outbreak?	Please select one
		8.2.5	How was the logistic chain for the movement of medical and non-medical supplies and personnel during the response (e.g., Solidarity flights, and other government, partners and private conveyances)?	Please select one
		8.2.6	Were there other partners or sectors involved in delivering logistics services? What were their roles and how was it coordinated and managed?	Please select one
		8.2.7	What was the process to scale-up human resources, material and funds during the COVID-19 response? How well did this meet the operational needs?	Please select one
		8.2.8	Was there collaboration with partners for accessing additional human, material or financial resources during the COVID-19 response?	Please select one
		8.2.9	Are all policies, plans and measures put in place during the COVID-19 response taking gender, equity and human rights into consideration?	Please select one
		8.2.10	What policies or measures have been put in place during the COVID-19 response for disadvantaged subpopulations? (e.g., people with disabilities, persons with low socioeconomic status, ethnic minorities, rural poor, migrants and others experiencing exclusion and discrimination)?	Please select one
		8.2.11	How populations at risks for COVID-19 (e.g., pregnant women, elderly) have been considered during the COVID-19 response?	Please select one
		8.2.12	How were measures to protect disadvantaged and vulnerable population been enforced and monitored during the COVID-19 response?	Please select one
		8.2.13	Given the protracted nature of the COVID-19 outbreak, what policies or measures have been put in place for operational support and logistics to consider the (potential of) concurrent emergencies during the pandemic?	Please select one
	8.3 Improve existing COVID-19 outbreak response strategy	8.3.1	What challenges were encountered in the supply and logistic chain for medical or non-medical assets during the COVID-19 response?	Please select one
		8.3.2	What actions taken enabled the adequate supply and logistic chain for medical and non-medical assets during the COVID-19 response?	Please select one
		8.3.3	What challenges were encountered in fleet management during the COVID-19 response?	Please select one
		8.3.4	What challenges were encountered with the scale-up of resources during the COVID-19 response?	Please select one
		8.3.5	What actions taken enabled a rapid and effective scale-up of resources during the COVID-19 response?	Please select one
		8.3.6	Which challenges remained with respect to gender, equity and human rights?	Please select one
	Relevant documents to review			Relevance for this IAR
	National emergency preparedness and response plan			Please select one
	State Party Annual Reporting (SPAR) IHR (2005) Questionnaire submitted to WHO			Please select one
	Joint External Evaluation (JEE) report (if available)			Please select one
	National and subnational stock management procedures			Please select one
	National and subnational stockpile and stock inventories			Please select one
	UN COVID-19 Supply Chain System Document			Please select one
	Possible indicators			Relevance for this IAR
	Average duration of internal shipment of medical and non-medical material			Please select one
	Average duration of international shipment of medical and non-medical material			Please select one
	Average time of medical and non-medical material in customs			Please select one
	Average time needed to identify surge capacity for COVID-19 response			Please select one
	Average time required to deploy surge capacity for COVID-19 response			Please select one
	© World Health Organization 2020. Some rights reserved. This work is available under the CC BY-NC-SA 3.0 IGO licence.
	WHO reference numbers: WHO/2019-nCoV/Country_IAR/templates/trigger_questions/2020.1

[truncated: 2 more sheets: 9. Maintaining Health Services, 10. Other Possible Topics]
