# Supplementary material for: Assessment of COVID-19 preparedness response plan on higher education students simulation of WHO intra-action review in Egypt
Source: Sci Rep. 2023 Jan 13;13:741. doi: 10.1038/s41598-023-27713-1 (PMC9839230; doi:10.1038/s41598-023-27713-1)
Supplement: Supplementary file 3 — Supplementary Information 3. [file 41598_2023_27713_MOESM3_ESM.xlsx]

## Sheet: KPIs totals
KPI	App.Arts	Computer Sci	Medical Sci	Dentistry	Eco.& Manag.	Education	Engineering	Mass Comm	Medicine	Pharmacy	Physical Therapy	Tourism	Nursing	Lang.&translation				KPI (%)	university
C3 Total (40)	39	39	39	35	39	39	39	39	38	37	38	33	32	33	519	560		C3 Total	0.926786
Surveillance Total (45)	38	37	38	37	38	38	39	37	40	38	37	38	37	38	530	630		Surveillance Total	0.84127
Identification of the Points of entry total (50)	47	47	47	43	47	47	47	47	47	45	46	47	47	47	651	700		Identification of the Points of entry total	0.93
Infection prevention and control total (95)	89	89	89	76	85	85	84	86	89	86	87	88	88	88	1209	1330		Infection prevention and control total	0.909023
Case management and knowledge sharing total (40)	30	29	30	30	30	28	28	28	33	31	28	30	26	30	411	560		Case management and knowledge sharing total	0.733929
Op. support Total (45)	40	40	40	40	40	40	40	40	40	40	40	40	40	40	560	630		Op. support Total	0.888889
RRTs Total (40)	20	20	20	16	20	20	20	20	24	20	20	20	20	20	280	560		RRTs Total	0.5
Grand total (355)	303	301	303	277	299	297	297	297	311	297	296	296	290	296	4160	4970		Grand total	0.837022
KPI (%)	App.Arts	Computer Sci	Medical Sci	Dentistry	Eco.& Manag.	Education	Engineering	Mass Comm	Medicine	Pharmacy	Physical Therapy	Tourism	Nursing	Lang.&translation
C3 Total	97.5	97.5	97.5	87.5	97.5	97.5	97.5	97.5	95	92.5	95	82.5	80	82.5
Surveillance Total	84.4444	82.2222	84.4444	82.2222	84.4444	84.4444	86.6667	82.2222	88.8889	84.4444	82.2222	84.4444	82.2222	84.4444
Identification of the Points of entry total	94	94	94	86	94	94	94	94	94	90	92	94	94	94
Infection prevention and control total	93.6842	93.6842	93.6842	80	89.4737	89.4737	88.4211	90.5263	93.6842	90.5263	91.5789	92.6316	92.6316	92.6316
Case management and knowledge sharing total	75	72.5	75	75	75	70	70	70	82.5	77.5	70	75	65	75
Op. support Total	88.8889	88.8889	88.8889	88.8889	88.8889	88.8889	88.8889	88.8889	88.8889	88.8889	88.8889	88.8889	88.8889	88.8889
RRTs Total	50	50	50	40	50	50	50	50	60	50	50	50	50	50
Grand total	85.3521	84.7887	85.3521	78.0282	84.2254	83.662	83.662	83.662	87.6056	83.662	83.3803	83.3803	81.6901	83.3803
	Level 4: <=90%	Level 4: <=90%	Level 4: <=90%	Level 1: <=30	Level 4: <=90%	Level 4: <=90%	Level 4: <=90%	Level 4: <=90%	Level 4: <=90%	Level 4: <=90%	Level 4: <=90%	Level 4: <=90%	Level 4: <=90%	Level 4: <=90%
								KPI (%)	Computer Sci
								C3 Total	97.5
Level 1: <=30 Level 2: <=50% Level 3: <=70% Level 4: <=90% Level 5: > 90%								Surveillance Total	84.4444
								Identification of the Points of entry total	94
								Infection prevention and control total	93.6842
								Case management and knowledge sharing total	75
								Op. support Total	88.8889
								RRTs Total	50
								Grand total	85.3521
											KPI (%)				Dentistry
	KPI (%)				Medical Sci						C3 Total				87.5
	C3 Total				97.5						Surveillance Total				82.2222
	Surveillance Total				84.4444						Identification of the Points of entry total				86
	Identification of the Points of entry total				94						Infection prevention and control total				80
	Infection prevention and control total				93.6842						Case management and knowledge sharing total				75
	Case management and knowledge sharing total				75						Op. support Total				88.8889
	Op. support Total				88.8889						RRTs Total				40
	RRTs Total				50						Grand total				78.0282
	Grand total				85.3521
	KPI (%)				Eco.& Manag.						KPI (%)				Education
	C3 Total				97.5						C3 Total				97.5
	Surveillance Total				84.4444						Surveillance Total				84.4444
	Identification of the Points of entry total				94						Identification of the Points of entry total				94
	Infection prevention and control total				89.4737						Infection prevention and control total				89.4737
	Case management and knowledge sharing total				75						Case management and knowledge sharing total				70
	Op. support Total				88.8889						Op. support Total				88.8889
	RRTs Total				50						RRTs Total				50
	Grand total				84.2254						Grand total				83.662
	KPI (%)				Engineering						KPI (%)				Mass Comm
	C3 Total				97.5						C3 Total				97.5
	Surveillance Total				86.6667						Surveillance Total				82.2222
	Identification of the Points of entry total				94						Identification of the Points of entry total				94
	Infection prevention and control total				88.4211						Infection prevention and control total				90.5263
	Case management and knowledge sharing total				70						Case management and knowledge sharing total				70
	Op. support Total				88.8889						Op. support Total				88.8889
	RRTs Total				50						RRTs Total				50
	Grand total				83.662						Grand total				83.662
	KPI (%)				Medicine						KPI (%)				Pharmacy
	C3 Total				95						C3 Total				92.5
	Surveillance Total				88.8889						Surveillance Total				84.4444
	Identification of the Points of entry total				94						Identification of the Points of entry total				90
	Infection prevention and control total				93.6842						Infection prevention and control total				90.5263
	Case management and knowledge sharing total				82.5						Case management and knowledge sharing total				77.5
	Op. support Total				88.8889						Op. support Total				88.8889
	RRTs Total				60						RRTs Total				50
	Grand total				87.6056						Grand total				83.662
	KPI (%)				Physical Therapy						KPI (%)				Tourism
	C3 Total				95						C3 Total				82.5
	Surveillance Total				82.2222						Surveillance Total				84.4444
	Identification of the Points of entry total				92						Identification of the Points of entry total				94
	Infection prevention and control total				91.5789						Infection prevention and control total				92.6316
	Case management and knowledge sharing total				70						Case management and knowledge sharing total				75
	Op. support Total				88.8889						Op. support Total				88.8889
	RRTs Total				50						RRTs Total				50
	Grand total				83.3803						Grand total				83.3803
	KPI (%)				Nursing						KPI (%)				Lang.&translation
	C3 Total				80						C3 Total				82.5
	Surveillance Total				82.2222						Surveillance Total				84.4444
	Identification of the Points of entry total				94						Identification of the Points of entry total				94
	Infection prevention and control total				92.6316						Infection prevention and control total				92.6316
	Case management and knowledge sharing total				65						Case management and knowledge sharing total				75
	Op. support Total				88.8889						Op. support Total				88.8889
	RRTs Total				50						RRTs Total				50
	Grand total				81.6901						Grand total				83.3803
