# Supplementary material for: Assessment of COVID-19 preparedness response plan on higher education students simulation of WHO intra-action review in Egypt
Source: Sci Rep. 2023 Jan 13;13:741. doi: 10.1038/s41598-023-27713-1 (PMC9839230; doi:10.1038/s41598-023-27713-1)
Supplement: Supplementary file 4 — Supplementary Information 4. [file 41598_2023_27713_MOESM4_ESM.xlsx]

## Sheet: Sheet1
Gender	nationality	faculty	Symptomatic Date	Fever	Cough	Shortness of breath	Soar throat	Nausea	Runny nose	vomiting	Diarrhea	underlying condition	Isolation Date	Has patient travelled 14 days prior to the onset of symptoms	Location	Has patient had contact with a probable or confirmed cases	Contacted case ID	Confirmed	Lab ConfirmDate	PatientStatus
male	Egyptian	Medicine	2021-02-28												Egypt	No		negative		clinically free
male	Egyptian	Medicine	2021-02-28			yes									Egypt	No		negative		clinically free
male	Jordan	Dentistry	2021-02-23	yes	yes		yes		yes		yes		2021-02-23	yes	Jordan	yes		positive	positive	Quarantine 10 days
female	Egyptian	Education	2021-03-01	yes	yes	yes	yes				yes		2021-03-01		Egypt	yes		positive	positive	Quarantine 10 days
female	Egyptian	Physical Therapy	2021-03-01									DKA			Egypt					4 days rest
female	Egyptian	Engineering	2021-03-01	yes	yes	yes	yes		yes				2021-03-01		Egypt	yes		positive	positive	Quarantine 10 days
male	Egyptian	Economics & Management	2021-03-01												Egypt			negative		clinically free
male	Egyptian	Engineering	2021-03-01									broken leg			Egypt					10 days rest
male	Egyptian	Mass Communication	2021-03-02									MS			Egypt					clinically free
male	Egyptian	Dentistry	2021-03-02		yes										Egypt			negative	negative	clinically free
female	Egyptian	Education	2021-03-03			yes			yes						Egypt			negative	negative	clinically free
male	Egyptian	Economics & Management	2021-02-28	yes	yes				yes		yes		2021-02-28		Egypt			positive	positive	Quarantine 10 days
male	Jordan	Dentistry	2021-02-27	yes	yes	yes					yes		2021-02-27	yes	Jordan	yes		positive	positive	Quarantine 10 days
female	Egyptian	economics & Management	2021-03-07		yes										Egypt			negative		clinically free
female	Egyptian	Pharmacy	2021-03-08									appendicectomy			Egypt					10 days rest
male	Egyptian	Dentistry	2021-03-08									mental problems			Egypt					10 days rest
male	Egyptian	Applied Arts	2021-03-09									DKA			Egypt			positive	positive	Quarantine 10 days
female	Egyptian	Physical Therapy	2021-03-09	yes	yes	yes		yes			yes		2021-03-09		Egypt	no
male	Egyptian	Dentistry	2021-03-09									broken ankel			Egypt
male	Egyptian	Dentistry	2021-03-11	yes									2021-03-04		Egypt			positive	positive	Quarantine 10 days
male	Egyptian	Computer Science	2021-03-11												Egypt			negative		clinically free
male	Egyptian	Engineering	2021-03-11												Egypt			negative		clinically free
male	Egyptian	Dentistry	2021-03-11	yes	yes	yes	yes	yes		yes			2021-03-06		Egypt			positive	positive	Quarantine 10 days
female	Egyptian	Dentistry	2021-03-11		yes		yes	yes	yes						Egypt			negative	negative	4 days rest
female	kuwait	Physical Therapy	2021-03-11	yes	yes	yes	yes	yes		yes			2021-03-03		Egypt			positive	positive	Quarantine 10 days
